# Supplementary material for: Effects of Precursors and Carbon Nanotubes on Electrochemical Properties of Electrospun Nickel Oxide Nanofibers-Based Supercapacitors
Source: Molecules. 2021 Sep 17;26(18):5656. doi: 10.3390/molecules26185656 (PMC8465373; doi:10.3390/molecules26185656)
Supplement: Supplementary file 1 [file molecules-26-05656-s001.zip]

Archive with 1 entries (1 files):
- molecules-1320731-supplementary.pdf
